# Supplementary material for: LILRB3 suppresses immunity in glioma and is associated with poor prognosis
Source: Clin Transl Med. 2023 Oct 13;13(10):e1396. doi: 10.1002/ctm2.1396 (PMC10570768; doi:10.1002/ctm2.1396)
Supplement: Supplementary file 8 — Supplementary Table1. Clinical Characteristics of patients in Huashan GBM cohort. [file CTM2-13-e1396-s007.xlsx]

## Sheet: huashan_cohort
Supplementary table1
ID	Male (1:male, 2:female)	Age (1:<50, 2:>=50)	SorM (1: single lesion, 2: multiple lesion)	Treatment (1:RT+CTX, 2:RT or CTX, 3: None)	Overall_status (1: dead, 0: alive)	O_weeks
2010-1659	2	2	1		0	17
2010-1864	1	1	1	1	0	130
2010-1879	1	1	1	1	1	84
2010-1883	1	2	1	1
2010-2419	1	2	2	1	0	120
2010-3057	2	1	1	1	0	120
2010-3077	1	1	1	1	0	95
2010-944	2	1	1	1	1	71
2010-1082	1	1	2	1	1	32
2010-2217	2	2	2	1	1	102
2010-2294	1	1	1	1	1	88
2010-2453	1	2	2	1	1	52
2011-1791	1	2	1	1	1	71
2011-1853	1	1	1	1	0	96
2010-1979	1	2	1	1	1	36
2010-2195	2	1	2	1	1	47
2010-2346	1	1	2	1	0	120
2011-1556	2	1	2	1	1	40
2011-2458	1	1	1	1	0	72
2010-2426	1	2	2	1	1	53
2010-3221	2	1	1	1	1	89
2010-1951	1	2	2	3	1	63
2010-2290	2	2	1	1	1	69
2010-2291	1	1	1	1	1	37
2011-1759	1	1	1	1	1	52
2011-1876	1	1	1	1	1	81
2010-1376	1	1	2	1	1	64
2011-1039	2	2	2	1	1	39
2011-1096	1	1	1	1	0	84
2010-1718	2	1	1	1
2010-1721	1	2	1	1	0	156
2010-2588	2	2	1	1	1	77
2011-1975	1	1	1	1	0	36
2011-441	2	1	2	1	1	36
2010-1370	2	2	2	2
2010-1813	1	1	2	1	1	87
2011-1855	1	2	2	1	1	90
2010-1118	1	2	1	1	1	79
2010-1278	1	2	2		1	23
2011-947	2	2	1	1	1	48
2010-2664	2	2	1	1	1	67
2011-1751	1	1	1	1	0	96
2010-2216	1	2	2	1	1	76
2010-1720	1	2	1	1	1	57
2010-2977	1	1	1	1	0	120
2010-1274	2	2	1	2	1	54
2010-1460	2	2	1	3	1	23
2010-2455	2	2	2	1	1	89
2010-2888	1	1	2	1	1	55
2010-1487	2	2	1	2	1	65
2010-3032	2	1	2	1	1	54
2011-1184	1	2	1	1	1	53
2011-250	1	2	1	1	0	96
2010-1724	2	1	1	1	1	128
2011-704	1	2	1	1	0	56
2011-922	1	1	1	1	0	47
2010-2493	2	1	1	1	0	120
2010-1355	1	2	2	1	1	96
2011-474	2	1	1	1	0	96
2010-2701	2	1	2	1	1	114
2011-740	1	2	1	1	1	72
2010-1860	2	1	1	3	1	40
2010-2745（2009年9月11日，术后3-4级）	2	2	2	1	1	65
2011-2297	1	1	1	1	1	48
2010-2412（间变术后2年）	2	2	1	1	0	120
2010-3230	1	1	2	1	1	43
2010-1857	2	1	1	2	0	130
2011-699	2	2	1	1	1	81
2010-2322	1	2	1	1	1	16
2011-2008	1	2	2	1	1	84
2011-703	1	1	2	1	1	33
2011-952	1	1	1	1	0	76
2011-804	1	1	1	1
2011-872	2	2	1	1	1	48
2011-380	1	2	1	1	1	56
2011-954	1	1	1	1	1	56
2010-2349	2	2	1	1	0	112
2011-1021	2	2	2	1	0	96
2011-923	2	2	1	1
2011-2315	1	2	1	1	0	72
2011-873	1	2	1	1	1	70
2011-1095	1	2	2	1	1	49
2010-2017	1	2	1	1	1	95
2011-440	1	2	1	1	1	54
2010-2887	1	2	1	1	1	98
2011-1654	1	1	2	1	0	30
2011-1721	1	1	2	1	0	96
2011-1700	1	1	2	2
2010-1715	1	2	1	1	1	93
2010-1030	1	2	1	1	1	95
2010-1308	2	1	2	1	1	79
2010-1378	2	1	1	1	1	143
2010-1489	1	2	1	1	1	78
2010-1564	1	2	1	1	1	28
2010-2018	1	2	2	1	1	45
2010-2194	1	2	1	1	1	54
2010-2352	1	1	1	1	1	48
2010-2381	1	1	1	1	1	59
2010-2556	1	1	1	1	1	44
2010-2639	2	1	2	1	0	120
2010-2828	1	2	1	1	1	22
2010-3055	2	2	1	1	0	96
2010-3072	2	1	1	1
2011-0164	2	1	1	1	1	24
2011-0189	1	2	1	1	1	68
2011-0198	1	1	1	1	1	34
2011-0203	1	1	1	1	1	96
2011-0206	1	1	1	1	0	96
2011-0207	2	2	1	1	1	56
2011-1406	2	2	1	1	0	96
2011-2203	1	1	2	1	1	52
2011-700	2	1	2		1	13
2011-970	1	2	1	1	0	91
2011-1164	1	1	2	2
