# Supplementary material for: LILRB3 suppresses immunity in glioma and is associated with poor prognosis
Source: Clin Transl Med. 2023 Oct 13;13(10):e1396. doi: 10.1002/ctm2.1396 (PMC10570768; doi:10.1002/ctm2.1396)
Supplement: Supplementary file 9 — Supplementary Table2. Classify genes for PDCD1 and LILRB3. [file CTM2-13-e1396-s011.xlsx]

## Sheet: Supplementary table 2
Supplementary table2
	LILRB3	PDCD1
1	ACTL6B	ANXA1
2	ALDH5A1	APOBEC3G
3	ANKRD46	BATF
4	ARHGEF9	BCL2A1
5	ATP6V0A1	C5AR1
6	ATP6V1G2	CASP4
7	ATP8A1	CCL5
8	BAI3	CCR5
9	CACNA2D2	CCRL2
10	CADM2	CD2
11	CASKIN1	CD300LB
12	CDK5R1	CD3D
13	CHGA	CD3E
14	CHGB	CD48
15	CHRNB2	CD69
16	CNRIP1	CD74
17	CRY2	CIITA
18	CYFIP2	CISH
19	DEAF1	CLEC2B
20	ELAVL2	CLIC1
21	FAIM2	CST7
22	FAM168B	CSTA
23	GABBR1	CTSC
24	GABRB3	CTSW
25	GDAP1	CYTIP
26	GNAO1	DENND2D
27	GPM6A	FBP1
28	INA	FCGR2A
29	JPH3	FERMT3
30	KBTBD6	GBP1
31	KBTBD7	GBP5
32	KCNIP2	GZMA
33	LRRC20	HLA-B
34	MAP2	HLA-C
35	MAPK8IP2	HLA-DMA
36	MTA3	HLA-DOA
37	MTMR9	HLA-DPA1
38	NALCN	HLA-DPB1
39	NAP1L2	HLA-DQA1
40	NAP1L3	HLA-DRA
41	NDRG3	HLA-DRB1
42	NMNAT2	HLA-F
43	NRSN1	IFI30
44	PAK7	IL2RG
45	PDE2A	IL4I1
46	PFKM	IRF1
47	PIP4K2B	LCK
48	PRKCE	LCP2
49	RTN3	LTBR
50	RUNDC3A	MSR1
51	SCAMP5	MYL12A
52	SCG3	NKG7
53	SCRT1	PLAU
54	SERP2	PLAUR
55	SGSM1	PLBD1
56	SHANK2	PLK3
57	SLC6A1	PLSCR1
58	SNAP91	PTGER4
59	SPTBN2	PTPN22
60	STX1B	PTPN7
61	TEF	RAC2
62	TMEM35	RHOH
63	TSPAN7	RUNX3
64	TUB	S100A11
65	UNC13A	S100A4
66	WASF1	SERPINA1
		SH2D2A
		SIGLEC9
		SLAMF6
		SLAMF8
		SLC11A1
		SLC15A3
		SLC16A3
		SP100
		SP140L
		SQRDL
		STX11
		TNFAIP3
		TNFRSF12A
		TYMP
